# Supplementary material for: Quercetin‐Loaded Bioglass Injectable Hydrogel Promotes m6A Alteration of Per1 to Alleviate Oxidative Stress for Periodontal Bone Defects
Source: Adv Sci (Weinh). 2024 May 15;11(29):2403412. doi: 10.1002/advs.202403412 (PMC11304245; doi:10.1002/advs.202403412)
Supplement: Supplementary file 3 — Supporting Information [file ADVS-11-2403412-s004.xlsx]

## Sheet: venn
	gene	category	gene	category	gene	category	gene	category
venn	Ptgds	3	RGD1305178	4	Tcf25	2	Tmem164	1
	Rflnb	3	G4	4	Fem1a	2	Aacs	1		1	hyper-m6a
	Ank3	3	Eci1	4	Srrm2	2	Lum	1		2	hypo-m6a
	Tspoap1	3	Tmem158	4	Golga2	2	Fads1	1		3	mRNA up
	Rab43	3	Aoc3	4	Srpk2	2	Phf21a	1		4	mRNA down
	Gabbr2	3	Rtn4rl1	4	Srsf4	2	Marcks	1
	Gdpd5	3	Mbtps2	4	Zmynd11	2	LOC100911625	1
	Cntn1	3	Sh3bp1	4	Trpc4ap	2	Fam177a1	1
	AABR07043601.1	3	Rcbtb1	4	Golgb1	2	Pdgfrb	1
	Gstm4	3	Sfn	4	Rab35	2	Scn4b	1
	Stx1b	3	Dock3	4	Vcan	2	Ppp1r12a	1
	Slc35d2	3	Jph3	4	RGD1305938	2	Sdc1	1
	Dcst2	3	Shkbp1	4	Lrfn1	2	Ralgapb	1
	Taz	3	Jak3	4	Erbb3	2	Serpinh1	1
	Dnajc12	3	Lacc1	4	Slc44a2	2	Ehd2	1
	Gpr180	3	AABR07026997.1	4	Txnl4a	2	Hadha	1
	Dtx4	3	Gabra3	4	Atp6v1a	2	Clic3	1
	Adamts9	3	AABR07027753.2	4	Ssb	2	Specc1	1
	Htt	3	AC098750.3	4	Npy2r	2	Clasp2	1
	LOC102547287	3	Gcfc2	4	Mvb12b	2	Cox7a2l	1
	Atg14	3	Plxna3	4	Rnf214	2	Ppp2r1b	1
	Rgmb	3	Ghr	4	Armcx4	2	Tubb2b	1
	Tmem30b	3	Fam126b	4	Kif1c	2	Synpo2l	1
	Sbk1	3	Hmgcl	4	Plec	2	Prkar1a	1
	Gsta1	3	AABR07008097.1	4	Zfp51	2	Irs2	1
	Lmo2	3	AABR07035107.1	4	Plxna3	2	Supt16h	1
	Hspa2	3	Spopl	4	Cacna2d2	2	Foxc2	1
	Brca1	3	Kif2a	4	Rbmxl1	2	Zc4h2	1
	Wnk2	3	Exoc6	4	Ndrg1	2	Zpr1	1
	Sema4d	3	Dbndd2	4	Klhl41	2	Fen1	1
	Pigc	3	Hat1	4	RGD1305464	2	Rtn4	1
	R3hcc1l	3	Rasgrp4	4	Rpn1	2	Plk2	1
	Krt80	3	Glis3	4	Zfp335	2	Nnat	1
	RF00003	3	Ccdc138	4	Apmap	2	Ckmt1	1
	Mgat5	3	Angpt4	4	Smtn	2	Kcnab1	1
	Neu3	3	Akr1c14	4	Tgfa	2	Apc2	1
	LOC102549842	3	Dolpp1	4	Xirp2	2	Alg2	1
	Flrt3	3	Prelid2	4	Ing2	2	Tmem185a	1
	Ganc	3	Immt	4	Mtcl1	2	Hoxc10	1
	AABR07060133.1	3	Irak2	4	Prickle1	2	Slc38a10	1
	Gsdme	3	Nrp1	4	Tp53bp2	2	Sptssb	1
	Chst10	3	Cnih4	4	Ntm	2	Nbr1	1
	Pigy	3	Mrpl52	4	Fgfr2	2	Slc25a6	1
	Prr5l	3	AABR07002969.1	4	Mak16	2	Cyp1b1	1
	Hoxd10	3	Ngrn	4	Kif16b	2	Arhgap39	1
	Syn2	3	B3galnt1	4	Nmnat1	2	Abca1	1
	Mapk8ip2	3	AC123494.1	4	Zfp281	2	Vdac3	1
	Cd81	3	Snx16	4	Tmem178b	2	RF00003	1
	Gatb	3	Iqgap3	4	Neb	2	Zranb2	1
	Cnksr1	3	Kdm2b	4	Tada2b	2	Tmx4	1
	Eri2	3	Ero1b	4	Padi2	2	Pklr	1
	Mapk8ip1	3	Pbrm1	4	Ccdc91	2	Hmg20a	1
	Cpne2	3	Stx6	4	Gpatch8	2	Stx1b	1
	Mns1	3	Setd4	4	Zcchc14	2	Tbc1d5	1
	Angptl7	3	Bet1	4	Sh3pxd2a	2	Jag1	1
	Dusp12	3	Iah1	4	Kcna10	2	Itga11	1
	Hapln4	3	Prcp	4	AABR07044388.2	2	AABR07040938.1	1
	Pfkfb3	3	Emx2	4	Kmt2a	2	Fgfrl1	1
	Rarres1	3	Mlf1	4	Fmod	2	Coa5	1
	Tmem98	3	LOC500028	4	Nrp2	2	Ints6	1
	Tmbim4	3	Ogg1	4	Sik3	2	Chmp5	1
	Pfdn5	3	Xpot	4	Klhl13	2	Cdk5r1	1
	Tspan13	3	Kcnj13	4	Tnks1bp1	2	LOC100360413	1
	Aatk	3	Pdk2	4	Imp3	2	Sall3	1
	Nosip	3	Pbx1	4	Mtmr9	2	Abca7	1
	Csad	3	Dph5	4	Preb	2	Gnptab	1
	Chad	3	Supt7l	4	Arhgap1	2	Csrp1	1
	AABR07034315.1	3	AC103024.1	4	Ccdc8	2	Slc25a4	1
	Tspan17	3	Elk4	4	Hbp1	2	Btrc	1
	Bco2	3	Thsd7a	4	Pcdh19	2	Suz12	1
	Fam13a	3	Bmp3	4	Morf4l2	2	Ncdn	1
	AABR07035796.1	3	Senp7	4	Setbp1	2	Pptc7	1
	Dock11	3	Coq7	4	Tnks1bp1	2	Pik3cb	1
	Tbpl1	3	Rb1	4	Ufm1	2	AABR07022469.1	1
	Cntfr	3	Spag5	4	Olfml3	2	Vangl1	1
	Mettl7a	3	Gatc	4	Ndel1	2	Scaf1	1
	Otud1	3	Otud5	4	Chpf	2	Nudt4	1
	Slc43a1	3	Hist1h1b	4	Ap5b1	2	Chgb	1
	Rnf121	3	Tmed5	4	Ywhag	2	Trim47	1
	Cox18	3	Syp	4	Ifit2	2	Kcnc3	1
	Cybrd1	3	Tipinl1	4	AABR07026294.1	2	LOC100365062	1
	Lrfn1	3	AABR07043748.1	4	Col12a1	2	Erlec1	1
	Tada2b	3	AABR07039140.1	4	Sox12	2	Vsig10	1
	Alad	3	AC124205.1	4	Ubl4a	2	AABR07070043.1	1
	Atp1b2	3	Tefm	4	Aff4	2	AABR07056686.1	1
	Bloc1s4	3	Mcm9	4	Gzf1	2	Nfia	1
	AABR07015889.1	3	Tbc1d8b	4	Pip5k1a	2	Mab21l3	1
	Recql5	3	Ip6k1	4	Aftph	2	LOC100359583	1
	Stmn4	3	Pogz	4	Dvl3	2	Pclo	1
	Xrn1	3	Tspan31	4	Fndc3a	2	Cald1	1
	Glmp	3	Sord	4	Dstyk	2	Kcnrg	1
	Zfp17	3	Cables2	4	Mrpl57	2	Ppp2cb	1
	Fam173b	3	Mdga1	4	Kif13a	2	Cdip1	1
	Dnajb9	3	Kansl3	4	Ripk2	2	Nap1l1	1
	S100b	3	Xpr1	4	Pcdhga7	2	Bicc1	1
	Fbxl4	3	Hectd4	4	Prr14l	2	AABR07065406.1	1
	Ccdc88b	3	Srgn	4	Cenpk	2	Capza2	1
	Slc8a3	3	Brf2	4	Pex13	2	Ccdc12	1
	Ipp	3	Hpx	4	Patz1	2	AABR07021840.1	1
	AC114343.1	3	Cip2a	4	Ryr1	2	Plekha8	1
	Rab3a	3	Tiprl	4	Ahnak	2	Fstl1	1
	Dmrt2	3	Lrp4	4	Gsk3b	2	Mid2	1
	RGD1359634	3	Rps6	4	Wiz	2	Cxcl12	1
	Adcy8	3	Mettl5	4	Nop14	2	Zfp950	1
	Klhl13	3	F8a1	4	Cyp1b1	2	Slc25a3	1
	Fbxw17	3	Foxn3	4	Ccdc82	2	Syn1	1
	G3bp1	3	Gtf2h5	4	Klhl31	2	Gamt	1
	Hp	3	Mgat4a	4	Sec31a	2	Pabpn1	1
	Ppp2r2c	3	Slc39a5	4	Macf1	2	Pdzd4	1
	Klf2	3	Scube3	4	Peak1	2	Adgrl1	1
	Fopnl	3	Tbl1xr1	4	Arhgap23	2	Sp1	1
	Nap1l5	3	Cyp4f39	4	Kif3b	2	Sdf2	1
	Sft2d3	3	Trmt13	4	AABR07004112.1	2	Cyfip2	1
	Galnt11	3	Slc19a1	4	Etaa1	2	Nsf	1
	RGD1310852	3	Slc35a1	4	Cbfa2t2	2	Cstf1	1
	Lnpk	3	LOC102556092	4	Abcf3	2	Rraga	1
	Banp	3	Glmn	4	Sidt2	2	C3	1
	AABR07002945.1	3	Aasdh	4	Jade1	2	Cfdp1	1
	Tmem150c	3	Dennd3	4	Dag1	2	Ptbp1	1
	Thoc6	3	Rai14	4	Lmna	2	Fstl1	1
	Rita1	3	Tmed1	4	Arfgap1	2	Man2a2	1
	AABR07027575.1	3	Jade2	4	LOC100911132	2	Tnfrsf1b	1
	AABR07063829.2	3	Dapk3	4	Ddx3x	2	Kdelr3	1
	Slc37a1	3	Scin	4	Zfp609	2	LOC108350502	1
	Mob3c	3	AABR07046763.1	4	Ccdc14	2	Gad2	1
	Ccdc71l	3	Snx21	4	Grn	2	AABR07065438.1	1
	Gse1	3	Arhgef39	4	Zbtb18	2	Fam217b	1
	Maf	3	P4htm	4	Efhd1	2	Naxe	1
	Otub2	3	Zswim8	4	Zscan29	2	Sall2	1
	Tspo	3	B3gntl1	4	Ascc3	2	Plod2	1
	Tmem126a	3	Zdhhc8	4	Hoxc6	2	Me2	1
	Gria2	3	St7l	4	Pdzrn3	2	Phldb2	1
	Pcsk6	3	Atp7a	4	Map3k10	2	Usp34	1
	Utp23	3	Tmx3	4	AABR07030911.1	2	LOC681410	1
	Xrcc4	3	Ikzf4	4	Gria2	2	Spata7	1
	Traf2	3	Lrch3	4	Fkbp5	2	Tmem185a	1
	Nudt5	3	Fads2	4	Atxn7	2	Anp32e	1
	Itpr2	3	Ubxn8	4	Kmt5b	2	Gjb6	1
	AC095947.1	3	Ezh2	4	Csf1	2	Eif4g2	1
	Car3	3	Uhrf1	4	Zfp708	2	Ivns1abp	1
	Sh3glb2	3	Rpap2	4	Pygm	2	Dcaf5	1
	Fam220a	3	Dcaf1	4	Spart	2	Clint1	1
	AABR07044049.1	3	Pclo	4	Dph3	2	Nop56	1
	F2rl3	3	Coasy	4	Ubn1	2	Pcmtd1	1
	Syngr1	3	LOC100360781	4	Mmp16	2	Tet2	1
	Kcnk7	3	Ms4a14	4	Syde2	2	Nf1x	1
	Exd2	3	Timm17b	4	Zfp770	2	Pea15	1
	Ggh	3	Slc38a6	4	Bcl2l2	2	Parva	1
	Nudt7	3	Rps12	4	Ldb1	2	Dffa	1
	Bmp2	3	Abcc10	4	Has2	2	Rbfox3	1
	AABR07052486.1	3	Trmt11	4	Foxo3	2	RGD1565131	1
	Fbxo15	3	Hnrnpab	4	Mapk8ip3	2	Scd2	1
	Arrdc2	3	Ccdc191	4	Rgl2	2	AC126572.1	1
	Rnf146	3	Zbtb48	4	Hivep1	2	Qsox1	1
	Ccdc51	3	Golga4	4	Zbtb20	2	Cyth3	1
	Gabbr1	3	Ppp1r16a	4	Qser1	2	Lsm12	1
	Vegfb	3	Prkx	4	Ggta1	2	Rlf	1
	Siva1	3	Fam227b	4	Egr3	2	Ccdc8	1
	Dnpep	3	Cryba1	4	Zfhx3	2	Btbd8	1
	AABR07044570.1	3	Zgrf1	4	Gorab	2	Fam117b	1
	Hipk3	3	Nat1	4	Kirrel1	2	Ccn2	1
	Rida	3	Ccdc126	4	Ahnak	2	Plekhb1	1
	Ufl1	3	AC108572.3	4	Fat1	2	Calm2	1
	Hlx	3	Inafm1	4	Bcorl1	2	LOC102547056	1
	AABR07048280.1	3	AABR07026311.1	4	Smg6	2	Dusp6	1
	Mta3	3	AABR07039447.1	4	Bnip2	2	Iws1	1
	RF00001	3	Snapc5	4	Csgalnact2	2	Dipk2a	1
	Mrpl16	3	Tnfrsf19	4	Mki67	2	Ppp1r9b	1
	Clcn4	3	Trex1	4	Ptpn7	2	H3f3a	1
	Chd3	3	Golgb1	4	Smim15	2	Rab15	1
	Ndrg2	3	Zfp41	4	Trim47	2	Sv2a	1
	Dhrsx	3	Prim2	4	Znhit6	2	Tuba1b	1
	Vps33a	3	Calhm2	4	Mdm2	2	Chpf2	1
	Klhl8	3	Cpq	4	Dst	2	Lrp8	1
	Hspd1	3	Aatf	4	RGD1310852	2	Grin1	1
	Rhof	3	Acat1	4	Gpank1	2	Dhx33	1
	RF00561	3	Pou3f3	4	Jun	2	Hadhb	1
	Ccdc115	3	Cryzl1	4	Col6a2	2	AABR07052523.1	1
	Emc6	3	Txndc16	4	Champ1	2	Gas6	1
	Ghrl	3	Rad51ap1	4	Galns	2	Eif4g2	1
	Zmynd11	3	LOC108348065	4	Rap2c	2	Mt-nd3	1
	Ipmk	3	Pard3b	4	Map1b	2	Prickle2	1
	Chac2	3	Pik3r4	4	Sinhcaf	2	Reep5	1
	Cd320	3	Adnp2	4	Zfp574	2	Cep170b	1
	Cyb5r3	3	LOC102553386	4	Man1a1	2	Nrxn2	1
	Panx1	3	Wdr24	4	Slc1a5	2	Twf2	1
	Fzd6	3	Rap1gap	4	Ubxn6	2	Dpp9	1
	Galnt16	3	Rer1	4	Chrm1	2	Csf1r	1
	Nrxn1	3	RGD1565785	4	Ptprz1	2	Klf7	1
	Eipr1	3	Tm2d1	4	Cenpf	2	Zscan20	1
	Gspt1	3	Rpl13a	4	Med11	2	Capza2	1
	Cnot9	3	Phf5a	4	Csnk1e	2	Cers5	1
	Galnt6	3	Capn10	4	Ackr3	2	Specc1	1
	Nck2	3	RF00056	4	Paf1	2	Tram1	1
	Dgat1	3	Zfp329	4	Tmem47	2	Psmc1	1
	Zfp445	3	M6pr	4	Rbm28	2	Tbc1d1	1
	Tmem51	3	Trio	4	Sertad3	2	Gna12	1
	Limch1	3	Zbtb7a	4	Tmem109	2	Epha4	1
	Slc25a11	3	Entpd7	4	Ankrd12	2	Dusp8	1
	Eya3	3	Wdr81	4	Spata2L	2	Lrrc32	1
	Nme3	3	Dmxl1	4	Eef1akmt3	2	Cald1	1
	Fes	3	Cep131	4	Lamc1	2	Lox	1
	LOC317456	3	Spindoc	4	AC133403.1	2	Terf2ip	1
	RGD1563482	3	Qrsl1	4	Smad6	2	Dynlt3	1
	Fam120a	3	Vsig4	4	Insr	2	Adipor1	1
	Gar1	3	Sft2d2	4	Lpl	2	Prrc2a	1
	Fkbp8	3	Swap70	4	Dbr1	2	AABR07072184.1	1
	AABR07048397.2	3	Tmub1	4	Kat6a	2	Brk1	1
	Sfpq	3	Psmd13	4	Nacad	2	Hmgcr	1
	Psma5	3	Paqr8	4	Gjc1	2	Acss2	1
	Klhdc3	3	Fbxo21	4	Tns3	2	Gpaa1	1
	AABR07031494.1	3	Etfrf1	4	Morc2	2	Fbln2	1
	Ksr1	3	Cxcl13	4	Adam10	2	Dse	1
	Thbs4	3	AABR07063855.1	4	Sec16b	2	Acin1	1
	RF00003	3	Tmcc1	4	Tiprl	2	Helz2	1
	Ankrd37	3	Polr1b	4	Mgp	2	Eno2	1
	Rpl34	3	Arv1	4	Mga	2	AABR07067267.1	1
	LOC299312	3	AABR07064873.1	4	AABR07058884.1	2	Dstn	1
	Aif1	3	Zfp593	4	Lrpap1	2	Agt	1
	Slfnl1	3	LOC679087	4	Klhl26	2	Bicra	1
	Tyro3	3	Soat1	4	Ckap4	2	Add3	1
	Rgs2	3	Gpd1l	4	Tmem81	2	Srebf2	1
	LOC499235	3	AABR07032255.1	4	Jph4	2	Nup50	1
	Ap2a2	3	Hras	4	Elk3	2	Arl5a	1
	Mpdz	3	Vps26c	4	Insig1	2	Riox1	1
	Pigh	3	Nagpa	4	Mef2c	2	Actr1b	1
	Ccdc65	3	Gabpb2	4	Tnk2	2	Zwint	1
	Dppa4	3	Pde8a	4	AABR07057190.1	2	Peg3	1
	Klf4	3	Fosl2	4	Carns1	2	Mreg	1
	Il18r1	3	LOC689574	4	Rbmxl1	2	Col11a1	1
	Llph	3	Eif4ebp2	4	Kank1	2	Copa	1
	Pcdhga5	3	Nudt2	4	Clip1	2	2023-09-07	1
	Tagln3	3	Nsl1	4	Thrap3	2	Fstl5	1
	Lurap1l	3	Ust	4	Grem2	2	Aspa	1
	Syngap1	3	Ccnt2	4	Trerf1	2	Jmjd7	1
	Fer1l5	3	LOC108348062	4	Clasp1	2	Vcam1	1
	Zbtb17	3	Ankrd13c	4	RF00017	2	Hip1	1
	Fscn2	3	Leng9	4	Col2a1	2	Fjx1	1
	Itga2b	3	RGD1307621	4	Lsm1	2	Scd2	1
	Mrps28	3	Cotl1	4	Moap1	2	Rnf139	1
	Rbbp6	3	Hsd11b1	4	Brix1	2	Ppp2cb	1
	Ly75	3	Pmp22	4	Psenen	2	Snca	1
	Arl8b	3	Ebi3	4	Gadd45a	2	RF00003	1
	Haus6	3	Gfra2	4	Gadd45g	2	Atp1b2	1
	Tubgcp6	3	Mcm3ap	4	MGC109340	2	Fbxl19	1
	Stxbp5	3	Pex26	4	Txlna	2	Papss1	1
	AABR07001929.1	3	Lxn	4	Plcg1	2	Aldoa	1
	Stx12	3	C1d	4	Cdk12	2	Zfp91	1
	Uqcc3	3	Prkce	4	AABR07052523.1	2	Nnat	1
	Trim21	3	Cxcl16	4	Cyp1b1	2	Prrc2b	1
	Arfgap2	3	Gins3	4	Srsf5	2	Rad50	1
	Grasp	3	Cfap100	4	Acap3	2	Amacr	1
	Cpsf1	3	Mfap5	4	Tax1bp1	2	AABR07001902.1	1
	Tg	3	Tm9sf3	4	Syngap1	2	Hmgn3	1
	Prrg4	3	Gosr2	4	Cdkn2aip	2	Ppp3r1	1
	AABR07035722.1	3	Sh2d1b	4	Prrc2a	2	Dst	1
	Plcl2	3	Pcdhga6	4	Pno1	2	Ncoa6	1
	Yipf4	3	Gpatch4	4	Alg2	2	Nuak1	1
	Rab3gap1	3	RGD1563917	4	Timeless	2	Cd81	1
	Rrm2b	3	Npnt	4	Crat	2	Thap4	1
	Lrrc15	3	Thap7	4	Hivep1	2	Mfsd6	1
	Kansl1l	3	Zfp267	4	Ykt6	2	Ptpn11	1
	Mt-co3	3	Ccndbp1	4	LOC689899	2	LOC100911562	1
	Maip1	3	Snrpd2	4	Rnpepl1	2	AC120727.1	1
	Arhgef9	3	Spice1	4	Fbxl5	2	Rab5b	1
	Fahd1	3	AABR07066832.1	4	Atp2b1	2	Mphosph8	1
	Pop4	3	Tspan9	4	Slc45a4	2	Trappc10	1
	Wnk4	3	LOC500584	4	Ehmt1	2	Snap25	1
	Topbp1	3	Gmnn	4	Scaf11	2	Cpped1	1
	Rab11fip2	3	Gabarap	4	Larp6	2	Chn2	1
	RF00067	3	Rc3h2	4	Wdr89	2	Lrrc8b	1
	Tango2	3	Pdrg1	4	Rhob	2	Wsb1	1
	Abcb7	3	Dedd2	4	Sgms1	2	AABR07043748.1	1
	LOC682793	3	LOC100363452	4	Rela	2	Tgfbr1	1
	Mon1b	3	Usp30	4	Arhgap21	2	Laptm5	1
	LOC100911615	3	Mir5125	4	Dst	2	Cabp4	1
	Six2	3	Tlk1	4	Tmem25	2	Kat7	1
	Akap13	3	Plcd1	4	Map3k20	2	Homer2	1
	Was	3	Cog2	4	Stk35	2	Rsbn1l	1
	S100pbp	3	Ivd	4	Mtfr2	2	Crybg3	1
	Uhrf2	3	Mavs	4	Cacnb3	2	Stt3b	1
	Calm1	3	Arl6ip1	4	Cd2bp2	2	Tpr	1
	AABR07029605.1	3	Msto1	4	Med14	2	Gtf2i	1
	Clk2	3	Gpx7	4	Fat1	2	Khdrbs3	1
	Bbs9	3	Cilp	4	Rai1	2	Evi5	1
	Sts	3	Zbtb40	4	Lpl	2	Tlk2	1
	Gsn	3	Plxna2	4	Endov	2	Peg3	1
	Tubb2a	3	Nt5c2	4	Stard13	2	Smad5	1
	Pgam5	3	Notch4	4	Dolk	2	Srsf1	1
	Aqr	3	Rpain	4	Aqp4	2	Vim	1
	Abhd13	3	Memo1	4	Plekhm3	2	Ide	1
	Zfp423	3	Irak1	4	Nat14	2	Ercc6	1
	AABR07065113.1	3	Nufip1	4	AABR07043421.1	2	Aqp4	1
	Ppp1r10	3	Tsen54	4	Mtmr4	2	Cltb	1
	Gmeb1	3	Snx15	4	Clp1	2	Erbin	1
	AABR07018244.2	3	Spef1	4	Adnp2	2	Sfr1	1
	Chmp1a	3	Clcnkb	4	Phf12	2	Sphkap	1
	Dglucy	3	Elmod3	4	RGD1311847	2	Ddah1	1
	Mapkapk3	3	Rgcc	4	Bag1	2	LOC100363268	1
	B4galt7	3	Dnaaf2	4	Ccdc181	2	Arhgap29	1
	Kif13b	3	Clasp1	4	Slc16a1	2	Arhgap32	1
	Marcksl1	3	Zfp668	4	Atf5	2	Pcmtd2	1
	Sh2b1	3	Scaf1	4	Etf1	2	Card6	1
	Slc2a10	3	Rnaseh1	4	Itga11	2	Mt-nd1	1
	Slc12a2	3	RF00560	4	Exoc8	2	Smpd1	1
	Nrip2	3	Sncaip	4	Map1b	2	Gsk3a	1
	Tubb3	3	Zyg11b	4	Emilin1	2	Dhdds	1
	Ptcd3	3	Mtfr1	4	Fbxw11	2	Kcnf1	1
	Nsd2	3			Wnk4	2	Map7	1
	Ercc8	3			RGD1564899	2	LOC689986	1
	Crem	3			Slc49a4	2	Ly6g5b	1
	Ppfia3	3			Hist1h2ak	2	Atp2a2	1
	Camk2n1	3			Ncor1	2	Col5a2	1
	Plekhb1	3			Kank1	2	Gpr108	1
	Foxo3	3			Xirp2	2	LOC102547056	1
	Krt10	3			Epc1	2	RGD1311946	1
	Sdhd	3			Inhba	2	Rab7a	1
	Isyna1	3			Etnk1	2	Ppp1r14c	1
	Trank1	3			Rreb1	2	Ppt1	1
	Chmp7	3			AABR07027407.1	2	Snx5	1
	RGD1304622	3			Nid2	2	Mief1	1
	Sacm1l	3			Inppl1	2	Usp24	1
	AABR07068214.1	3			Slmap	2	Rc3h1	1
	Ube2q2	3			Arid1a	2	Trim2	1
	Armcx3	3			Notch2	2	Cct3	1
	Ptdss2	3			Xk	2	Tti1	1
	Socs1	3			AABR07021544.1	2	Zbtb34	1
	Zmym6	3			Tsc22d1	2	Glud1	1
	Pgs1	3			Chst15	2	Kank1	1
	Zc3h8	3			AABR07061825.1	2	Coq10b	1
	Faap100	3			Msh6	2	Scamp5	1
	Kat5	3			Eefsec	2	Slc13a5	1
	AABR07053635.1	3			Med21	2	Parp3	1
	Mt-nd4	3			Csgalnact1	2	Kif5c	1
	Hmgcr	3			Socs5	2	Zcchc24	1
	Hnrnph3	3			Sik2	2	Usp10	1
	LOC102551095	3			RF00020	2	Dmpk	1
	Nmi	3			Kif26b	2	Desi1	1
	Tiam1	3			Brip1	2	Ptprd	1
	Igsf3	3			Slc7a5	2	Sdc3	1
	Tbc1d16	3			Chd8	2	Lrrc75b	1
	Ptges	3			Rpl21	2	AABR07033851.1	1
	LOC100366054	3			Dyrk2	2	Rhoj	1
	Fam206a	3			Zbtb2	2	Fnta	1
	AABR07034669.1	3			Rb1cc1	2	F2r	1
	Emc1	3			Ndc1	2	Gtse1	1
	AABR07046136.1	3			Ankrd11	2	AABR07028352.1	1
	Hmgn5b	3			Farp2	2	Lingo1	1
	RGD1309540	3			LOC108348118	2	Fat1	1
	Prg4	3			Smug1	2	Mt-atp8	1
	Vps35	3			Hcar2	2	Syt13	1
	Sp4	3			Unc45a	2	Traf3	1
	Uxs1	3			Son	2	Hrct1	1
	Abhd17c	3			AABR07054361.1	2	Xpo7	1
	Eml2	3			Stat5a	2	Ddx46	1
	AABR07051190.1	3			Myh1	2	Rassf8	1
	Glt8d2	3			Sec63	2	Shisa6	1
	Per1	3			Plxna1	2	Rffl	1
	Map9	3			Foxn2	2	LOC100911991	1
	Pdcd4	3			Akap9	2	Tmem184c	1
	Samd15	3			Cmya5	2	Copb1	1
	Polr2e	3			AABR07012795.1	2	Map4	1
	Gk	3			Tns3	2	Tprg1l	1
	Tnik	3			AABR07029605.1	2	Atpaf1	1
	Tp53i11	3			Zfp821	2	Lsm10	1
	Nudt16l1	3			Akap6	2	Larp1	1
	Bst2	3			RGD1306271	2	Pyroxd1	1
	Brwd3	3			Xpo6	2	Sel1l	1
	Mcur1	3			Togaram1	2	Cavin1	1
	Mapkapk2	3			Usf3	2	Inpp5j	1
	Stx7	3			Sertad2	2	Nufip2	1
	AABR07027555.1	3			Herc2	2	Col5a3	1
	Aldoc	3			Lamp1	2	Rps3	1
	Arl4a	3			Hipk3	2	Nbeal1	1
	AABR07005779.2	3			Gins3	2	Nt5dc2	1
					E2f6	2	Ube2q1	1
					Brca1	2	AABR07067829.1	1
					Cpsf6	2	Rfc1	1
					Creb3l2	2	Rps27a	1
					Dido1	2	Atp5f1c	1
					Ncapg2	2	Itgb1bp1	1
					Ehf	2	Akap6	1
					Cdk5rap3	2	Elk4	1
					Phf2	2	Sybu	1
					Cfb	2	Gatm	1
					Ubqln2	2	Adarb1	1
					Tcf20	2	Saraf	1
					Fgf1	2	App	1
					Kat6a	2	Tnfaip1	1
					Hip1r	2	Mapt	1
					Upf1	2	LOC688672	1
					AABR07026002.1	2	Disp1	1
					Tmem263	2	Rragd	1
					Hmgxb4	2	Twnk	1
					Suco	2	Scamp1	1
					Dynll1	2	Mrto4	1
					Palm2	2	Spry2	1
					Zfp161	2	Laptm4a	1
					Zbtb1	2	Angel2	1
					Cenpf	2	Taf1c	1
					Zfp869	2	Adamts15	1
					Zfc3h1	2	Vps18	1
					Sqstm1	2	Adra1d	1
					Chst2	2	Prpf18	1
					Setd1b	2	Fgf1	1
					Loxl4	2	Cmklr1	1
					Etnk1	2	Pagr1	1
					Gcnt4	2	Tgfb2	1
					Dst	2	Errfi1	1
					Xrcc6	2	Zfp462	1
					Sh3d19	2	Trak2	1
					AABR07048421.1	2	Plpp6	1
					Cep68	2	Aen	1
					Cpsf6	2	Dync1h1	1
					Mdc1	2	Asnsd1	1
					Trib1	2	Wnk1	1
					Sec62	2	Hba-a2	1
					Klhl9	2	Cnp	1
					Naa30	2	Slc25a38	1
					Rcbtb2	2	Myh7b	1
					Asnsd1	2	St3gal5	1
					Galnt7	2	Rnf219	1
					Myh7	2	Brd9	1
					Bdkrb1	2	Trpc5	1
					B3gnt9	2	AABR07068316.1	1
					Mfap3l	2	Creb5	1
					RGD1310352	2	Bicdl1	1
					Mob3a	2	Aoc3	1
					Ext1	2	Rap2c	1
					Arid1b	2	Gap43	1
					Plat	2	Zdhhc3	1
					Rock2	2	Kdelc2	1
					Pcdh9	2	Nfe2l1	1
					Foxn3	2	Prrc2a	1
					RGD1306746	2	Prelp	1
					Ckap4	2	Zfhx4	1
					Dok5	2	Cers2	1
					Akap11	2	Hrh3	1
					Ahnak	2	Synj1	1
					Tug1	2	Slc25a11	1
					Gpx2	2	AABR07072236.1	1
					Pias3	2	Ubr4	1
					Mpzl1	2	Pigs	1
					Dusp7	2	B3gat1	1
					AABR07001382.1	2	Tgfbr1	1
					Csnk1a1	2	Trim5	1
					Vsir	2	Kcnj6	1
					Kctd14	2	Akirin2	1
					Apmap	2	Snu13	1
					Mef2c	2	Ppp3r1	1
					Ajap1	2	Pum1	1
					AC099294.1	2	Acsl3	1
					Sema5a	2	AABR07068316.1	1
					Chd8	2	Ift52	1
					Golga5	2	Sf3a2	1
					Glyr1	2	RGD1311847	1
					Arhgef17	2	Stxbp3	1
					Herpud1	2	Ncoa2	1
					Cyp1b1	2	Napa	1
					Arhgef5	2	Mt-nd5	1
					Arhgap22	2	Mob1a	1
					Cdc45	2	Ppm1a	1
					Ppp1r21	2	Ankrd11	1
					Pdzd4	2	Pank3	1
					Mybbp1a	2	Cldn11	1
					Tbc1d14	2	Prdm2	1
					Mau2	2	Arid1a	1
					Cped1	2	Adgrl1	1
					Zfp133	2	Cdc42ep1	1
					Lpgat1	2	Adnp	1
					Adcy3	2	Commd3	1
					Arsg	2	2023-09-02	1
					Ell2	2	Trim32	1
					Mog	2	Foxj3	1
					Prkag1	2	Mtpn	1
					Stk40	2	Oat	1
					AABR07053741.1	2	LOC102555457	1
					Klf9	2	Pnma3	1
					Cebpg	2	Rab3a	1
					Lyrm2	2	Gpatch11	1
					Nsd1	2	Heatr5a	1
					Ythdc1	2	Tmx2	1
					Phldb1	2	Ankfy1	1
					Slc2a1	2	Mag	1
					Col8a1	2	Ywhah	1
					Cmya5	2	Mal	1
					Vps13d	2	Cbx6	1
					Fat1	2	Myo6	1
					Camsap2	2	Atf7ip	1
					Ptp4a3	2	AABR07054045.1	1
					Map4	2	LOC680039	1
					Notch2	2	Ftsj3	1
					Zfp84	2	Ext2	1
					Slc1a4	2	Rab5b	1
					Ranbp10	2	Ahnak	1
					AABR07002065.2	2	Mis12	1
					Aff4	2	Son	1
					Nol3	2	Bcas1	1
					AABR07044420.1	2	Sort1	1
					RF00100	2	Zmat4	1
					Cbll1	2	Pp2d1	1
					Ppp1r9b	2	AC141959.1	1
					Ankrd11	2	Cnih1	1
					Ccnd1	2	Evi5	1
					Map2	2	Eif4b	1
					Fam13b	2	Carhsp1	1
					Naa30	2	Ado	1
					Slc20a1	2	Atp1b2	1
					Ccnd1	2	Olr1	1
					Phb	2	Rock2	1
					Shmt2	2	Aqp4	1
					Tigar	2	Tnks1bp1	1
					Fdxacb1	2	Bak1	1
					Sacs	2	Kmt2a	1
					Sec16a	2	Pqlc3	1
					Fxr1	2	Hadhb	1
					Smg7	2	Ehd4	1
					Kmt2e	2	Ankrd52	1
					Dmtf1	2	Med13l	1
					Msantd4	2	Pqlc3	1
					Flnb	2	Inka2	1
					Ssh2	2	Cnp	1
					Fut8	2	Rab5b	1
					Crebrf	2	Hexim1	1
					Gorasp1	2	AABR07035539.1	1
					AABR07021465.2	2	Metap1	1
					P2ry2	2	Dkk3	1
					Usp9x	2	Gna12	1
					Micall2	2	Mast4	1
					Armc5	2	Spr	1
					Cav1	2	Rit2	1
					Ssbp4	2	Pon2	1
					Kcng1	2	Peak1	1
					Snapc4	2	Kcnk12	1
					Mras	2	Mctp1	1
					Eps8	2	Fbxl5	1
					Sdc3	2	Triobp	1
					Tob1	2	Pik3ip1	1
					Bag4	2	Ncor1	1
					Tstd3	2	LOC100360491	1
					Chst11	2	Hip1	1
					Ssh1	2	Tmem230	1
					Ptchd1	2	Slc1a3	1
					Nfatc1	2	Kcnj14	1
					Mat2a	2	Atpaf1	1
					Stk4	2	Prmt5	1
					Mtfr2	2	Fstl3	1
					Casq1	2	Ccdc80	1
					Pnn	2	Nlgn2	1
					Rnf19a	2	Nrp2	1
					Mas1	2	Txnip	1
					Ap2a2	2	Ccdc120	1
					Ahnak	2	Slc35e2b	1
					Grin2b	2	Tspyl4	1
					Mocs3	2	Pkp4	1
					Dynll2	2	Zfp799	1
					Msl2	2	Tmem80	1
					Cavin1	2	Tceal9	1
					Uba1	2	Traf3	1
					Yju2	2	Paqr9	1
					Tuba8	2	Slc44a1	1
					Dph1	2	Ssna1	1
					Cyth1	2	Il17ra	1
					Kmt5b	2	Becn1	1
					Coro1c	2	Kif5c	1
					AABR07058287.1	2	Cd163	1
					Ppp1r16b	2	Grsf1	1
					Usp11	2	Hgh1	1
					Pef1	2	Slc7a5	1
					Evi5	2	Hspa2	1
					Arhgef9	2	Agpat3	1
					Sphk2	2	Foxc2	1
					Clic4	2	Aamp	1
					Pcnt	2	Peg3	1
					Myo1d	2	Gfpt1	1
					Ankrd12	2	Fibp	1
					LOC102546648	2	Rpl30	1
					Dst	2	Pkp4	1
					Fnbp4	2	Pnisr	1
					Gfm1	2	H3f3c	1
					H6pd	2	LOC100911830	1
					Ranbp6	2	Fcgrt	1
					Irak3	2	Nynrin	1
					Myo10	2	Lgalsl	1
					Zdhhc8	2	Sh3gl1	1
					Ddr2	2	Lynx1	1
					Xylb	2	Zfp672	1
					Anapc1	2	Tmem250	1
					Ago2	2	Dpp6	1
					Gtf3c2	2	Aqp4	1
					Abce1	2	Gnas	1
					Sh3gl1	2	Pp2d1	1
					Adamts15	2	Smoc1	1
					Dlx1	2	Dynll2	1
					Tor1aip1	2	Cnbp	1
					RGD1566265	2	Sort1	1
					Emc4	2	Cenpf	1
					Zrsr1	2	Dhx15	1
					Hbp1	2	Gucy1a2	1
					Nudcd2	2	Mxra8	1
					Dst	2	Ctbp1	1
					Src	2	Gsr	1
					Ddx6	2	Ice1	1
					Ccnt2	2	Tp53	1
					Ssh2	2	Ccng1	1
					Cln6	2	Armcx4	1
					Enpp4	2	Stmn1	1
					AABR07039218.1	2	Calm2	1
					Psen1	2	Kif5c	1
					Arhgap31	2	Mlc1	1
					Znfx1	2	AABR07001905.2	1
					Rnmt	2	Pmp22	1
					Polh	2	Zfp275	1
					Gnl3l	2	Ttc27	1
					Wdr43	2	Ccn3	1
					Etv6	2	Wipf2	1
					Ppp1r18	2	Zdbf2	1
					Dnajb1	2	Sc5d	1
					Bahcc1	2	Spg7	1
					Glg1	2	Spred3	1
					Cbx8	2	AABR07066818.1	1
					Kcnj13	2	LOC100911516	1
					Zfp384	2	Dhx37	1
					Mvp	2	Fat4	1
					Ppm1b	2	Psat1	1
					Zfp106	2	AC109542.1	1
					Urb1	2	Fibin	1
					Stk38l	2	Polr1b	1
					Pik3r1	2	Dyrk1b	1
					Arid5b	2	Cyp51	1
					Slf1	2	Zfp148	1
					Amotl2	2	Arhgef10	1
					Smurf2	2	Kif5c	1
					Chtopl1	2	AABR07010460.1	1
					Ccdc102a	2	Nrsn2	1
					Proser3	2	Limch1	1
					Nap1l5	2	AABR07015729.1	1
					Slc1a4	2	Sptbn4	1
					Nsrp1	2	Ttyh1	1
					AABR07068162.1	2	Zdhhc5	1
					Trim10	2	Ppp4r2	1
					Chd4	2	RGD1306271	1
					Stk11	2	Slc9a1	1
					Fbxo31	2	Slc7a6os	1
					Plagl2	2	Ndufaf4	1
					Map9	2	Smox	1
					Polq	2	Lims2	1
					Prdm15	2	Tab1	1
					Lpar1	2	Samd1	1
					Arhgef5	2	Psat1	1
					Tbc1d2	2	Ssbp2	1
					Chd4	2	Agpat3	1
					Des	2	Imp4	1
					Agtpbp1	2	Prrt1	1
					Dysf	2	Prickle2	1
					Lemd3	2	Hmgcs1	1
					Hdhd2	2	Mcm3ap	1
					Usp34	2	Cltc	1
					Btn1a1	2	AABR07072184.3	1
					Arhgef26	2	Bcan	1
					Sf1	2	Tuba4a	1
					Snx33	2	Rasa3	1
					Btg1	2	Fhl3	1
					Mafk	2	Fam180a	1
					Zfp292	2	Bms1	1
					Mavs	2	Dlx3	1
					AABR07043748.1	2	Glg1	1
					Ywhae	2	Apba1	1
					Actn1	2	AC127920.1	1
					Fgf1	2	Megf9	1
					Golgb1	2	Kpna6	1
					Armcx2	2	Fa2h	1
					Slc16a3	2	Fam171a1	1
					Aff1	2	Tmem63b	1
					Aldh3a2	2	Efr3a	1
					Igfbp5	2	Prss23	1
					Manea	2	Sgcb	1
					Pid1	2	Myh10	1
					Rab6a	2	Dsp	1
					Rsbn1	2	Hnrnpul1	1
					Chd7	2	Fnip2	1
					Mid2	2	Prps1	1
					Chst12	2	Ppia	1
					Colec12	2	Rwdd4	1
					Map1b	2	Neo1	1
					Alms1	2	Lims1	1
					LOC100912380	2	Slc26a11	1
					Thbs2	2	Drg1	1
					Ackr4	2	Mt-nd4l	1
					Ash1l	2	Shank1	1
					Urb1	2	Dmpk	1
					Cecr2	2	Tab2	1
					Fasn	2	Cmas	1
					Yeats2	2	Mapk4	1
					Abl2	2	Vps26a	1
					Nefl	2	Prkag2	1
					Jph3	2	Tef	1
					Cep250	2	Ppp1r10	1
					Clba1	2	Hspa2	1
					Epb41l2	2	Il1rl1	1
					Txnrd1	2	Card6	1
					D2hgdh	2	Pln	1
					Axin2	2	Pafah1b1	1
					Foxn2	2	Iars2	1
					Wdr48	2	Gcsh	1
					Csf1	2	Aggf1	1
					Mk1	2	Arsb	1
					Il4r	2	Prrt1	1
					Phf7	2	Otud5	1
					Sf3b1	2	Spon1	1
					Tanc1	2	Klhl13	1
					Samd15	2	Foxo4	1
					Poli	2	Ttpal	1
					Crk	2	Golt1b	1
					Nsd3	2	Cpsf7	1
					Stk11	2	Git1	1
					Def8	2	Grk5	1
					Ino80d	2	Ivns1abp	1
					Chd2	2	Ssr1	1
					Trim44	2	Myl12a	1
					Rragc	2	Fat3	1
					RF00090	2	Drd2	1
					Yes1	2	Asic1	1
					Thbd	2	Pja2	1
					Stim2	2	Mt2A	1
					Cdk16	2	Flywch1	1
					Ssh2	2	LOC108348118	1
					Sdf2	2	Ctu1	1
					Mbnl2	2	AABR07039307.1	1
					Suox	2	Ncald	1
					Med13l	2	Fem1a	1
					Fzd5	2	Tmem79	1
					Neb	2	Mxd3	1
					Ercc6	2	Kcnt1	1
					Cgnl1	2	Sft2d1	1
					Peli3	2	Med13l	1
					Gcc1	2	Zfp36l2	1
					Gli3	2	Bag2	1
					Srf	2	Dnajb4	1
					Asxl2	2	Agtr1a	1
					Sgta	2	Igfbp6	1
					Chd8	2	Fat1	1
					Specc1	2	Pum2	1
					Gpd1	2	RGD1308706	1
					Mre11a	2	Arl8b	1
					Kirrel1	2	Psmc1	1
					Dennd4c	2	Dnttip2	1
					Muc15	2	Chordc1	1
					Gpx4	2	Thsd1	1
					Ndufs4	2	Fam219b	1
					Lats1	2	Kif13a	1
					Arid1b	2	Pdia6	1
					Spen	2	Gdi1	1
					Plec	2	Irf1	1
					AABR07048397.1	2	Kcnc3	1
					Zfp830	2	AC128290.1	1
					Plekho2	2	Pdp2	1
					Zfp318	2	Ccdc80	1
					Fam83h	2	Itpkb	1
					Rpl38	2	Tgoln2	1
					Zdhhc17	2	Mgat1	1
					AABR07006627.1	2	Dmrta2	1
					Vcan	2	B2m	1
					Hs6st1	2	AABR07031491.2	1
					Sirpa	2	Ftl1	1
					Prkag1	2	Id4	1
					Tsc22d1	2	Tnrc18	1
					AABR07068127.1	2	Rtn3	1
					Tnrc6a	2	Ermn	1
					Adnp	2	Ephb3	1
					Gin1	2	Tgfb1i1	1
					Gon7	2	Myh10	1
					Sv2a	2	Tmem115	1
					Srr	2	Nop9	1
					Foxm1	2	Slc23a2	1
					Scfd2	2	LOC679087	1
					Got1	2	Nudt4	1
					Tmem69	2	Khdc4	1
					Nol6	2	Lrrc4b	1
					Mrpl3	2	Arfgef2	1
					Nxph4	2	Htr2c	1
					Cep126	2	Fam19a5	1
					Ube2o	2	Lix1l	1
					Atic	2	Nsd2	1
					Mapkap1	2	Gfpt1	1
					Camkv	2	Zfp609	1
					Fzd1	2	Clstn3	1
					Slc6a5	2	Slitrk1	1
					Ppp3cb	2	Col6a2	1
					S1pr2	2	Vamp1	1
					Gen1	2	AABR07038948.2	1
					Cfap97	2	Gorasp1	1
					Prpf40a	2	Galnt6	1
					Rtl8a	2	Chd8	1
					Ubl3	2	Penk	1
					Srl	2	Pgrmc1	1
					Zfp266	2	Arhgdia	1
					Bmpr1a	2	Csgalnact2	1
					Nolc1	2	B4galt5	1
					Zfp955a	2	Eif4h	1
					Midn	2	LOC108348142	1
					Lxn	2	Armcx2	1
					Cep295	2	Ednrb	1
					Gorab	2	RF00100	1
					Vcan	2	Scrn1	1
					AABR07044711.1	2	Tmed7	1
					Ctdnep1	2	Dst	1
					Akap12	2	Maz	1
					Lrig2	2	Nsf	1
					Zfp17	2	Kcnb1	1
					RGD1309748	2	Gpm6b	1
					Zfand6	2	Pias4	1
					Has2	2	Prnp	1
					Zfp292	2	Ehd3	1
					Slc30a3	2	Btbd3	1
					Mtap	2	Mmd	1
					Arhgap31	2	Tab3	1
					Tgif1	2	RGD1308430	1
					Arhgap35	2	Styx	1
					Cep57	2	Htra1	1
					Gys1	2	Tsr3	1
					Tcf20	2	Eln	1
					Cldn11	2	Rnf146	1
					Rfc5	2	Fzd2	1
					Plcl2	2	Camkk1	1
					Pmm2	2	Msmo1	1
					Tf	2	Dph3	1
					Setx	2	Crnkl1	1
					Srrm2	2	Arfgap3	1
					Tia1	2	Ttf1	1
					Rin2	2	AABR07037536.1	1
					Hps6	2	Pikfyve	1
					RGD1308147	2	Thtpa	1
					Fkbp1a	2	Vldlr	1
					Fam167a	2	Cald1	1
					AABR07031756.2	2	Zfp275	1
					Msantd4	2	Rac1	1
					Ppp1cb	2	Kctd1	1
					Gpr162	2	LOC108351137	1
					Rtn4r	2	Rab8a	1
					Bicd2	2	AABR07002134.1	1
					Dop1a	2	Ahr	1
					Ldah	2	Dlg1	1
					Crebbp	2	Rnf10	1
					Nptn	2	Zfhx2	1
					Alkbh1	2	Nefl	1
					Kcmf1	2	Kirrel1	1
					Ube2j2	2	Ppa1	1
					AABR07053741.1	2	Tmem127	1
					B4galt1	2	Elavl2	1
					Apc	2	Gfap	1
					Pcyox1	2	Vldlr	1
					Kansl1	2	Nxpe3	1
					Kif21a	2	Bcan	1
					Zfhx3	2	LOC100360791	1
					Pkn2	2	Foxs1	1
					Tcf20	2	Mpz	1
					RF00045	2	Adamts1	1
					St14	2	Arcn1	1
					Kmt2a	2	Bmp2k	1
					Micu2	2	Hmgcs1	1
					Nfil3	2	Jcad	1
					Iqsec1	2	Igsf3	1
					Plxnb2	2	Sel1l	1
					LOC108348108	2	Ppp3cb	1
					Adipoq	2	Arsg	1
					Slc7a10	2	Elmsan1	1
					Avpr1a	2	Ywhab	1
					St5	2	Brsk1	1
					Kdm6b	2	Fat1	1
					Smurf2	2	Camkk1	1
					Synj1	2	Kctd18	1
					Tet2	2	LOC108351482	1
					Nrg1	2	Phc1	1
					Mical3	2	Zfp180	1
					Hdac5	2	Tanc2	1
					Gpd1	2	Rpsa	1
					Zfp532	2	AABR07072356.1	1
					Gpc1	2	Adamts4	1
					Klhl26	2	Gabpb2	1
					Srsf12	2	AABR07028839.1	1
					Bhlhb9	2	Cirbp	1
					Ppm1a	2	Ppp1cb	1
					Rabep2	2	Col4a5	1
					Akap2	2	Tmem43	1
					Bsn	2	Tada2b	1
					Atp2b1	2	Esm1	1
					Gramd4	2	Slc45a3	1
					Capn10	2	Rhoq	1
					Ift57	2	Asns	1
					Rexo4	2	Trappc1	1
					Pafah1b1	2	Ap1b1	1
					F5	2	LOC498750	1
					Ywhaz	2	Gabra2	1
					Rab22a	2	Msl1	1
					Ndufv3	2	Slc45a4	1
					AC124205.1	2	Sdc2	1
					Git2	2	LOC108350502	1
					Fam214a	2	Fam102a	1
					Sbno2	2	Ybx1-ps3	1
					Aspm	2	Rhoa	1
					Stx16	2	Vamp1	1
					Igsf9b	2	Lmod1	1
					Nectin1	2	Ahctf1	1
					Phf3	2	Trib2	1
					Tjp1	2	Ssh2	1
					Map3k2	2	Prrt1	1
					LOC100362987	2	Ltbp2	1
					Ercc6l2	2	LOC102555183	1
					Erp29	2	Cd151	1
					Artn	2	Atp7a	1
					Zfp142	2	Ppfibp1	1
					Macf1	2	Stx6	1
					Prr12	2	Psat1	1
					Sacs	2	Casc4	1
					Ano8	2	Nudt2	1
					Slc38a4	2	Acbd3	1
					Mmp19	2	St8sia3	1
					Mdga1	2	Cacng4	1
					Synj2	2	Ddx28	1
					Wbp1l	2	Ankrd13d	1
					Mrpl50	2	Ywhaz	1
					Nab1	2	Fa2h	1
					Nfkbie	2	Socs5	1
					Trps1	2	Pbxip1	1
					Mprip	2	AABR07021573.2	1
					Clmp	2	AABR07031756.1	1
					Cxcr3	2	Kat2a	1
					Plag1	2	Spsb1	1
					Mtmr6	2	Crtc2	1
					Grem2	2	Cd59	1
					Por	2	Wdr83os	1
					Syvn1	2	AABR07051518.1	1
					Vps28	2	Ebp	1
					Med1	2	Aldh6a1	1
					Thrap3	2	Ltv1	1
					Stox2	2	Rfk	1
					Hspa13	2	Pclo	1
					Irs2	2	Tmx4	1
					Gosr1	2	Dvl3	1
					Rbm25l1	2	Frs2	1
					Cops2	2	Rrp1	1
					Spen	2	Pprc1	1
					Ddr1	2	Klc4	1
					Kif5a	2	Scrib	1
					Foxo1	2	Obsl1	1
					Fam13a	2	Tmem260	1
					Tnks1bp1	2	AABR07041140.1	1
					Wac	2	Tmed7	1
					Cmya5	2	Ythdf3	1
					Pappa1	2	Efnb2	1
					Arhgap23	2	Zfp180	1
					Zc3h14	2	Ppid	1
					Trib1	2	Tmem229a	1
					Cd3eap	2	Rnf2	1
					AABR07043421.1	2	Syt11	1
					Mbnl2	2	Hnrnpa3	1
					Adgra3	2	Lgalsl	1
					AC134204.1	2	Rusc2	1
					Elp3	2	Sgpp1	1
					Cyb561d2	2	Pex13	1
					Neurl4	2	Ccn2	1
					AABR07062583.1	2	Csnk1d	1
					Celf2	2	Srrm2	1
					Nfatc1	2	Osbpl5	1
					Myh1	2	Tmem229b	1
					Nuak2	2	Smpdl3b	1
					Trmt5	2	Hp1bp3	1
					Nrf1	2	Snf8	1
					Kmt2b	2	Itgb1	1
					R3hdm1	2	Tead4	1
					Ets2	2	Ccdc88c	1
					Scd	2	Ltbp3	1
					Setd1b	2	Copz1	1
					Soga1	2	Ncdn	1
					Arhgef18	2	P3h4	1
					Ice1	2	Scrg1	1
					Spen	2	Nnt	1
					Cep350	2	Hapln1	1
					AABR07061825.1	2	Slc35e3	1
					Zfp597	2	Gfod1	1
					Ralb	2	Sp1	1
					AABR07052585.2	2	Asxl1	1
					Plagl2	2	AABR07024972.1	1
					Stim1	2	Mt-co2	1
					Rad54l2	2	Commd2	1
					Usp42	2	Cplane1	1
					Ssbp3	2	Rassf8	1
					Myo9b	2	Gspt1	1
					Nadk2	2	Stat6	1
					Prdm11	2	Gpd1	1
					Abhd6	2	Trim2	1
					Slu7	2	Sdhaf2	1
					LOC679881	2	Specc1	1
					Dse	2	Kifc1	1
					Ryr1	2	Ankrd11	1
					Nhs	2	Adamtsl3	1
					Sephs2	2	Irak1	1
					Rrbp1	2	Endog	1
					Mgat2	2	2023-09-05	1
					Tspyl4	2	Rimbp2	1
					Fam110a	2	Dnttip2	1
					Dnajc12	2	Slc23a2	1
					Dusp27	2	Cacng4	1
					Maml1	2	Dhx30	1
					Slc6a9	2	Rtn4	1
					Igf1	2	Cdk12	1
					Aimp2	2	Rnf14	1
					Pcdhgc3	2	Usp31	1
					Numbl	2	Palm	1
					Jade2	2	Tut7	1
					Mrpl54	2	Grina	1
					Gnaq	2	Nr2f2	1
					Alkbh1	2	Lhfpl2	1
					Rere	2	Scamp1	1
					Cops7b	2	Gpatch4	1
					Rreb1	2	Fkbp1a	1
					Chd2	2	Vps25	1
					Ccdc80	2	Gprasp2	1
					Zfp57	2	Dip2a	1
					Zfp639	2	Cmtm5	1
					LOC103694910	2	Eif1a	1
					Zfp128	2	Elmsan1	1
					Ppp1r3a	2	Riok3	1
					Fasn	2	Gpr85	1
					LOC100911132	2	Bicc1	1
					Arhgef12	2	Kcnj16	1
					Cyb5r3	2	Spire1	1
					Gtse1	2	Gria3	1
					Cd55	2	Lrp12	1
					AABR07047789.1	2	Zfp503	1
					Phf24	2	Mtm1	1
					Kcnk12	2	Slc9a3r2	1
					Ptges3l1	2	Cox15	1
					Dhx37	2	Baz1b	1
					Mrps34	2	Kidins220	1
					Pxdc1	2	Ldlrad4	1
					LOC100909824	2	Med1	1
					Ldb2	2	Ptgs2	1
					Zfp821	2	Plekhf1	1
					Samd8	2	Akap11	1
					Mfap3l	2	Pcdhgb8	1
					AABR07051404.1	2	Rab2b	1
					Prr27	2	Col6a2	1
					Zfp672	2	Bcl9	1
					Bet1l	2	AABR07025010.1	1
					Arid1b	2	Tgoln2	1
					Bcl2l2	2	Tmem140	1
					Mfap3	2	Tnpo3	1
					Nceh1	2	Jak2	1
					Zbed4	2	Zfp652	1
					Bicd2	2	Pja2	1
					RGD1305464	2	Myo6	1
					Frs2	2	Foxk2	1
					Zfhx4	2	Bgn	1
					Sbsn	2	AABR07029275.1	1
					Tusc2	2	Ncoa6	1
					Ramp2	2	Tapt1	1
					Hectd4	2	Slc6a1	1
					Csrnp2	2	Ctnnb1	1
					NEWGENE_619861	2	Myo1c	1
					Nek6	2	Adcyap1r1	1
					Cenpf	2	Cplx1	1
					Zfp516	2	Dclre1a	1
					Arhgap35	2	Lrit3	1
					Tshz3	2	Bcar1	1
					Elovl1	2	Lpgat1	1
					Arrdc3	2	Zfp260	1
					Mastl	2	Ankfy1	1
					Srrm2	2	Cald1	1
					Jcad	2	Abhd5	1
					Clptm1	2	Aplp2	1
					Sash1	2	Smg5	1
					Col27a1	2	LOC100910990	1
					Bcl9l	2	Dusp23	1
					Dnaja4	2	Crnkl1	1
					Ncoa7	2	Rit2	1
					Sumo3	2	Fam210a	1
					AC099450.1	2	Dhrs7b	1
					Meis1	2	Lgi2	1
					Slc39a14	2	Cpd	1
					Chpf	2	Ubc	1
					LOC102556967	2	Igfbp2	1
					Plekha6	2	Map3k7	1
					Tnrc18	2	Eif5a2	1
					AABR07029742.1	2	Map1a	1
					Zkscan8	2	Gatd1	1
					Elf2	2	Trak2	1
					Tbc1d5	2	Gtf2a1	1
					Trmo	2	Nsg1	1
					Ube2h	2	Hapln4	1
					Ssc5d	2	Il1rl2	1
					Ankrd46	2	AABR07028027.1	1
					Grem1	2	Btbd19	1
					Cdk5rap2	2	Nacc2	1
					Dst	2	Srgap2	1
					Mtmr6	2	Sdc2	1
					Anapc1	2	Tspan3	1
					Ddn	2	Ckap5	1
					Zfp354c	2	Pik3r1	1
					Notch2	2	Tmem127	1
					Ints3	2	Tspan3	1
					Orai2	2	Scyl1	1
					Kif24	2	Sptbn1	1
					Sardh	2	Nol6	1
					Zfp810	2	Igfbp5	1
					Flnc	2	Fastkd1	1
					Pik3r4	2	Ppp1r9b	1
					Acin1	2	LOC680039	1
					Fam117b	2	Mtss1	1
					Ncor1	2	Cgref1	1
					Cmya5	2	Thtpa	1
					E130309D02Rik	2	Rab5b	1
					Ltbp1	2	Mt-atp6	1
					MGC94207	2	Cxxc4	1
					Flnc	2	Dnajc21	1
					Zfp800	2	AABR07008242.1	1
					Obscn	2	Adamts12	1
					Wnk3	2	Serpine1	1
					LOC100912068	2	Wwp2	1
					Pex13	2	RF00100	1
					Ahnak	2	Ubap1	1
					Slc20a2	2	Fam102a	1
					Arsk	2	Lgi3	1
					Hivep1	2	Impact	1
					Cdc42bpa	2	Taf9	1
					Akap12	2	Mapk1ip1l	1
					Plec	2	Ttyh1	1
					Purb	2	Nap1l4	1
					RGD735065	2	Dbndd2	1
					Ptprg	2	Cnpy4	1
					Dennd6a	2	Rabl6	1
					Galnt10	2	Slc8a1	1
					Zhx1	2	Cavin1	1
					Carnmt1	2	Slc14a1	1
					Sacs	2	Rasgrf1	1
					Hipk2	2	Dhcr7	1
					Nsd1	2	Rhog	1
					Jmjd1c	2	Sall2	1
					Tnpo2	2	Evi2a	1
					Irf2bpl	2	Dync1i1	1
					Amotl2	2	Tcf19	1
					Raf1	2	Map1b	1
					Rab22a	2	Cplx1	1
					Coa5	2	Bag3	1
					Ythdf3	2	Mcm9	1
					Mcm3ap	2	Gpx7	1
					Arid5b	2	AABR07058976.1	1
					Pdlim3	2	Cxxc5	1
					Trip11	2	Hnrnph2	1
					Cnpy3	2	Mmrn2	1
					Hyls1	2	Vapa	1
					Purb	2	Hip1	1
					Tspan2	2	Nmral1	1
					Chd7	2	Rogdi	1
					Suds3	2	Parvb	1
					Tmtc3	2	Tmem125	1
					Tet2	2	Clip2	1
					Faf2	2	Chd9	1
					Dipk1a	2	Man2a1	1
					F8	2	Zfp777	1
					Lpin2	2	Kif5a	1
					Pja1	2	Ankrd28	1
					Rpl7	2	Zranb1	1
					Rrs1	2	AC094217.1	1
					Atxn7l3	2	Tenm3	1
					Utp14a	2	Atp2b3	1
					Usp40	2	Atp1a2	1
					Zfhx4	2	E2f6	1
					Iqcc	2	Cnot1	1
					LOC100363116	2	Hectd4	1
					Mob1a	2	Nedd9	1
					Ppp1r15b	2	Zfp689	1
					AABR07039471.1	2	Nepro	1
					Eif2ak4	2	Pip5k1a	1
					Rbmx	2	Ankrd49	1
					Extl3	2	Lypla2	1
					St3gal2	2	Ndufaf1	1
					Prpsap1	2	Srrm2	1
					Snrk	2	Vcp	1
					Med14	2	Hipk2	1
					Qser1	2	Dnase2	1
					St3gal2	2	Ptpn11	1
					Pwwp3a	2	Eif5a2	1
					Tsc22d3	2	Zfp161	1
					Tiparp	2	Col6a1	1
					AABR07022393.1	2	Nefm	1
					Uqcrc1	2	Hnrnph2	1
					St6galnac4	2	Stim2	1
					Cd164	2	Ube2d2	1
					Syt1	2	Slc26a6	1
					Itga5	2	Jade1	1
					Ahr	2	Pea15	1
					Amotl2	2	Sqle	1
					Bcl9l	2	Btbd3	1
					Cmya5	2	Ddah2	1
					Nipbl	2	Padi2	1
					Phrf1	2	Vamp2	1
					Mki67	2	Qser1	1
					Gja5	2	Fbxo34	1
					Trmt5	2	Rai14	1
					Rrp7a	2	Mxd3	1
					Usp16	2	Bcap31	1
					Cebpa	2	Ptprs	1
					Rps6kc1	2	AY172581.9	1
					Anapc1	2	Rab7a	1
					Efl1	2	Ube2d1	1
					Sipa1l3	2	AABR07048992.1	1
					Farp1	2	Ensa	1
					Tor2a	2	Cav1	1
					Mdm4	2	AABR07054368.1	1
					Zscan20	2	Ankle2	1
					Pip4p2	2	Sp3	1
					Slc16a3	2	Nat8l	1
					Fyco1	2	Zfp251	1
					Syt17	2	Arhgap21	1
					Abl2	2	Tnfsf18	1
					Itga6	2	Ctnnbip1	1
					Psme4	2	Atp1b2	1
					Obscn	2	Atg5	1
					Resf1	2	Syt11	1
					Scrt1	2	Gtpbp8	1
					Usf3	2	Nedd4	1
					Anxa7	2	LOC100909481	1
					Parp11	2	Pja2	1
					Robo1	2	Xrn2	1
					Vcpip1	2	Ttpal	1
					Ankrd17	2	Flt1	1
					Cep350	2	Pabpc1	1
					Scaf8	2	Ano8	1
					Insyn1	2	Kdm1a	1
					Aff1	2	Slc9a6	1
					Banf1	2	Mid1ip1	1
					Zfp17	2	Mt-nd4	1
					Ercc6l2	2	Pitpnb	1
					Rps10l1	2	Flot2	1
					Pdlim1	2	Grb10	1
					Golga7	2	Sp1	1
					AABR07066826.1	2	Arl8b	1
					Peak1	2	Rhbdd2	1
					Wdr47	2	F2r	1
					Hivep2	2	Igfbp5	1
					Tomm5	2	Ehbp1l1	1
					Tmtc3	2	Pnrc2	1
					Derl1	2	Trank1	1
					Arl14ep	2	Ip6k2	1
					Cav2	2	LOC100360781	1
					Cd2bp2	2	Ahsa2	1
					Nptxr	2	AABR07021988.1	1
					Nlk	2	Rnd2	1
					Slmap	2	Tgfb2	1
					Kif3c	2	Zfp532	1
					Prr14l	2	Sgo2	1
					Psmb1	2	Zfp46	1
					Chd3	2	Foxs1	1
					Aldh6a1	2	Zfr	1
					Gpatch8	2	Arih1	1
					Rtca	2	RGD1560883	1
					Zdhhc17	2	Eno2	1
					Tpk1	2	Nfx1	1
					Prep	2	AC136867.1	1
					Bptf	2	Snapc5	1
					Tspyl5	2	Itgb3	1
					Atxn1	2	Adamts12	1
					Ext1	2	Mrpl46	1
					Tmcc3	2	Ap3s1	1
					Luzp1	2	Crmp1	1
					AABR07022393.1	2	Ralgds	1
					Smarca5	2	AABR07053879.1	1
					Nfx1	2	Atxn7l3b	1
					Abcd2	2	Rnf44	1
					Zfp354c	2	Efnb2	1
					Cldn4	2	Stc1	1
					Tmem184b	2	Nrxn2	1
					Efnb1	2	Idi1	1
					Clec11a	2	Ccng2	1
					Ccdc122	2	Ndn	1
					Pip5k1a	2	Ptprd	1
					AABR07044925.1	2	Lox	1
					Cep164	2	Lgi1	1
					Lrrc39	2	Srebf2	1
					Synpo	2	Dnajb9	1
					Cebpz	2	Pcnt	1
					Ctu1	2	LOC100360841	1
					Gtf2e2	2	Slc1a5	1
					Smad7	2	Hsbp1	1
					Lsm14a	2	Cdk12	1
					Hspa4	2	AC141959.1	1
					Mapkbp1	2	Calm1	1
					Ikbip	2	Vcpip1	1
					Extl3	2	Dcun1d3	1
					Zfp689	2	Mki67	1
					Micu1	2	Zswim6	1
					Bdnf	2	Cluh	1
					Trim11	2	Zfp449	1
					Hspb6	2	Mapk9	1
					Pura	2	Vgll3	1
					Gcc2	2	Cadm4	1
					Spop	2	AABR07041778.1	1
					Prc1	2	Creb3l1	1
					Pik3cg	2	Ywhaq	1
					Aak1	2	Wdfy2	1
					Usp8	2	Sparc	1
					Cep250	2	AABR07015015.2	1
					Prickle1	2	Map1a	1
					Klf10	2	Ankrd17	1
					Chd6	2	Akap1	1
					Lonrf2	2	Plscr4	1
					Scara3	2	Atl3	1
					Chst15	2	Eif4b	1
					Herc3	2	Adgrl1	1
					Fam91a1	2	Stac2	1
					Fbxl5	2	Cd38	1
					Dab1	2	Tgfa	1
					Cdk5rap2	2	Reep1	1
					AC134224.3	2	RGD1560015	1
					AABR07036022.1	2	RGD1310127	1
					Kif3c	2	Clcn3	1
					Ephb6	2	Sirt2	1
					Fkbp10	2	Eef2	1
					Clec2g	2	Ptpn5	1
					Ogt	2	Gabrb3	1
					Zbtb9	2	Pik3cg	1
					Rhob	2	Fbn1	1
					S1pr1	2	Hnrnpa1	1
					Schip1	2	Kcna2	1
					Rnf169	2	Prkab2	1
					Bcar1	2	Samd8	1
					Akap12	2	Ier5l	1
					Cflar	2	Urb2	1
					Ppp2r3a	2	Cbx3	1
					Rps19bp1	2	AABR07054979.1	1
					Enoph1	2	Anxa6	1
					Plxnb2	2	Eef1d	1
					Furin	2	Keap1	1
					Bdnf	2	Usp9x	1
					Lrrc4c	2	Mllt6	1
					Foxk1	2	Piezo2	1
					Parp9	2	Zfc3h1	1
					Tmem168	2	Sgsm1	1
					Med1	2	Mt1m	1
					Armcx5	2	Eif1a	1
					Pkd1	2	Cwc22	1
					AABR07041600.1	2	Arf4	1
					Pcmtd1	2	Rpl32	1
					Limd1	2	AABR07021573.2	1
					AABR07047835.1	2	Etl4	1
					Zfp180	2	Lonrf2	1
					Ptprn	2	Dync1i2	1
					Mbnl2	2	Taf7	1
					Csnk1e	2	Gpx7	1
					Map1a	2	Tspan12	1
					Kctd3	2	Nudt4	1
					Rasal2	2	Tgfb2	1
					Brox	2	Cpsf1	1
					Cnst	2	Mphosph10	1
					Atg9a	2	Vps37b	1
					Dido1	2	Pfkl	1
					Sec24b	2	RF00003	1
					Cdk14	2	Tmem30a	1
					Kdm6b	2	Ranbp10	1
					Vcan	2	Twsg1	1
					Vim	2	Slc29a3	1
					Plec	2	Rbm25l1	1
					Nat10	2	Arsb	1
					Tshz2	2	Cerk	1
					Gabbr1	2	RF00100	1
					Ube3a	2	Mprip	1
					Pcna	2	Camsap2	1
					Matr3	2	Selenoi	1
					Rev3l	2	Chgb	1
					Srgap2	2	AABR07032255.2	1
					Acp2	2	Dact3	1
					Erlin2	2	Exosc6	1
					Cct6a	2	Rai1	1
					Kctd15	2	Htatip2	1
					Abca2	2	Reep5	1
					Ptafr	2	Rtf1	1
					Rpl29	2	Sirpa	1
					Gramd4	2	Qtrt1	1
					Ckap4	2	Mink1	1
					Dqx1	2	Zfpm1	1
					Msantd2	2	Ddx3x	1
					Ankrd29	2	Disp2	1
					Ppp1r14a	2	Mob1a	1
					Ror1	2	Scaf1	1
					Nefm	2	Fkbp15	1
					Zfp64	2	Susd6	1
					Rbfox1	2	Lig4	1
					Tada3	2	AABR07056013.1	1
					Plce1	2	Ube2h	1
					Nhlrc2	2	Myo1d	1
					Qser1	2	Nucks1	1
					Upf3a	2	Man1b1	1
					Pnpla8	2	Plpp3	1
					Tbx18	2	Yy1	1
					Mpp6	2	Atp1a2	1
					Slc25a10	2	Bok	1
					Pip4p2	2	Rngtt	1
					Prr14l	2	Tmem30a	1
					Numa1	2	AABR07043421.1	1
					Ddx21	2	Sox7	1
					Zfp609	2	Spop	1
					Hnrnpdl	2	Hnrnpf	1
					Mgat2	2	Nrsn1	1
					Spatc1	2	Gmeb2	1
					Slc39a9	2	R3hdm1	1
					Zfp281	2	Gpr37l1	1
					Bsn	2	Rpl11	1
					C1qbp	2	C2cd5	1
					Tnfrsf1a	2	Gpx7	1
					Alg2	2	Eif4a2	1
					Cpd	2	Zwint	1
					Atad3a	2	Rab7a	1
					Vcan	2	Cnn3	1
					Myl3	2	Clmp	1
					Gtf3c1	2	Gask1b	1
					Acads	2	LOC365778	1
					Notch2	2	Actn1	1
					Gpi	2	Tnfrsf11b	1
					AC105531.1	2	Pdcd6ip	1
					Hoxb4	2	Mctp2	1
					Obscn	2	Tp53inp2	1
					Atf7	2	Gna15	1
					Abce1	2	Ntrk2	1
					Tnrc6b	2	Zbtb39	1
					Abhd17b	2	Fh	1
					Dab1	2	Fhl1	1
					Chrm4	2	Fhl1	1
					Pcyt1a	2	Casp9	1
					Dagla	2	Csrp1	1
					Sgpl1	2	Tmem268	1
					Snrpd2l	2	Cdc42	1
					Srsf2	2	Nefh	1
					Egr3	2	Adamtsl3	1
					Rap2a	2	Lonrf2	1
					Nktr	2	Heatr5b	1
					Hacd3	2	Ddt	1
					Rbbp6	2	Hars	1
					Pip5k1c	2	Poldip3	1
					Arhgap35	2	Zfp422	1
					Dlg3	2	Rbbp5	1
					Cdk19	2	AC093965.1	1
					Wnt5a	2	Recql4	1
					Frmd4b	2	Plekhf2	1
					Nme6	2	AABR07044509.1	1
					AABR07001923.1	2	Phlpp1	1
					Ppwd1	2	Mpv17l2	1
					Sdc1	2	Hsp90ab1	1
					Srsf1	2	Igfbp5	1
					Tnni1	2	Nacc2	1
					Eftud2	2	Kcnj2	1
					Tbc1d25	2	Fam168b	1
					Rprd2	2	RGD1559896	1
					Trps1	2	AABR07035345.1	1
					Dusp4	2	Slc35c1	1
					Has2	2	Kcna2	1
					Nck1	2	Ccn3	1
					Sesn2	2	Baiap3	1
					Cspp1	2	Stmn3	1
					Uhmk1	2	Cic	1
					Pfkm	2	Tymp	1
					LOC680039	2	Btbd8	1
					Ttc4	2	Kcna2	1
					Fancf	2	Atg12	1
					Smim3	2	Harbi1	1
					Palmd	2	AC142154.1	1
					Trim44	2	Mpv17l2	1
					Med13	2	Wdr7	1
					Itga6	2	Eif4g2	1
					Adal	2	Clic1	1
					Epm2aip1	2	LOC680121	1
					Ddx23	2	Cyb5b	1
					RGD1305464	2	Ankrd17	1
					Dido1	2	Lrpap1	1
					Adnp	2	Jmjd6	1
					Svil	2	AABR07001382.1	1
					Ftsj3	2	AABR07004112.1	1
					Cmya5	2	Peak1	1
					Zfp638	2	Rrbp1	1
					Supt16h	2	Fam118a	1
					Dab2ip	2	Trib2	1
					Itga3	2	Il6r	1
					Ncoa6	2	RGD1560015	1
					Gtf2a1	2	Myo5a	1
					Snap29	2	Tmed2	1
					Sash1	2	Rbm14	1
					Mob1b	2	Sirt6	1
					Cyp2s1	2	Pdlim1	1
					Zfp638	2	Aldh9a1	1
					Kmt2b	2	Kif1b	1
					Spen	2	Zfp36	1
					Irf2	2	Casc4	1
					Utrn	2	Nbr1	1
					Fbxo32	2	Cep170b	1
					Supt7l	2	Slc6a15	1
					Sema3f	2	Qrich1	1
					Man2a1	2	Lum	1
					Zfp800	2	Vamp1	1
					Cxcl3	2	Kcna2	1
					AABR07044925.1	2	Nefm	1
					Dnm1	2	Rab23	1
					Neb	2	Ramac	1
					Mgat1	2	AABR07017268.1	1
					Aebp2	2	Elk4	1
					Map1s	2	Twf1	1
					Rbmx2	2	Mast2	1
					Ccdc186	2	AC106292.2	1
					Gid8	2	Qpct	1
					Sgo1	2	Hspa4	1
					Zfp407	2	AABR07027545.1	1
					Atxn2l	2	Vcpip1	1
					LOC100363452	2	Susd6	1
					Abhd4	2	Hcn3	1
					Metap2	2	Abraxas2	1
					Suco	2	Kcnd1	1
					Tmem125	2	Slc25a28	1
					Neurod6	2	Golgb1	1
					Wdr6	2	N4bp2	1
					Bptf	2	Dlg2	1
					Chsy1	2	Agpat3	1
					Atp2a2	2	Atxn7l1	1
					Cog1	2	Casp8ap2	1
					Hip1	2	Parva	1
					Col8a1	2	Parp6	1
					Chst10	2	Ganab	1
					Ankrd50	2	P2ry6	1
					Synm	2	Furin	1
					Cd55	2	Lrp11	1
					Tubb4a	2	AC141959.1	1
					Tnk2	2	Hmgcs1	1
					Ski	2	Slc25a46	1
					Zmym4	2	Cluh	1
					Dnase2	2	Agpat5	1
					Zbtb4	2	St3gal4	1
					Cant1	2	Pom121	1
					Rai14	2	Tagln2	1
					Bdkrb1	2	2023-03-08	1
					AABR07031521.1	2	Eng	1
					Lats2	2	Nipal4	1
					Hist1h1e	2	Pim2	1
					Arpc2	2	Adap1	1
					Arhgap31	2	Emp1	1
					Pi4kb	2	RGD1311575	1
					Hip1	2	Tesk1	1
					Wdr48	2	Arhgap17	1
					Bcl9l	2	Dcaf7	1
					Agpat3	2	Aatk	1
					Fbxw5	2	Mrs2	1
					Mtmr11	2	Tmem50b	1
					Arhgap17	2	Pknox1	1
					Kansl3	2	Ncdn	1
					Zzef1	2	B3gat1	1
					Zadh2	2	Zdhhc3	1
					Gpr153	2	Nova1	1
					Stk25	2	Kctd10	1
					Ncapg2	2	Zfp526	1
					Kmt2b	2	Ccnq	1
					Tlcd1	2	Ermn	1
					Dlgap3	2	Cxcl12	1
					Kdm5a	2	Olfml2b	1
					Ccdc97	2	Scara5	1
					Acadm	2	Zmym4	1
					Kif11	2	Ccnt2	1
					Spata6	2	Tns1	1
					Cttnbp2nl	2	Sparcl1	1
					Dmwd	2	Rfk	1
					Thbd	2	Baz1b	1
					Sptbn1	2	Armcx2	1
					Tep1	2	Retreg2	1
					Zbtb1	2	Zbtb7a	1
					Abhd12	2	Lsm14a	1
					Rtraf	2	Tk2	1
					Slc4a1ap	2	Slmap	1
					Cpsf7	2	Fbh1	1
					Stk4	2	Rph3a	1
					Socs5	2	Myadm	1
					Tubb2b	2	Cdk13	1
					Med12	2	Lingo1	1
					Dmxl1	2	Prrg1	1
					Inhbb	2	Sirpa	1
					Ilvbl	2	Pex1	1
					Lrrn3	2	AABR07021220.1	1
					Eva1a	2	RGD735065	1
					St3gal1	2	Vat1l	1
					Spen	2	Cars	1
					Bcr	2	Lrrc8b	1
					NEWGENE_1310139	2	AABR07014239.1	1
					Arhgap5	2	Syn1	1
					Rnf146	2	Fam111a	1
					Naa15	2	Rab8b	1
					Cryab	2	Tlk2	1
					Upf2	2	AABR07046707.1	1
					Zfp266	2	Brinp1	1
					Fastk	2	Cdc25c	1
					Scaf8	2	Hexim1	1
					Usp31	2	Rnf144b	1
					Specc1	2	Cnot7	1
					Dph3	2	Mccc2	1
					Arrdc3	2	Ift80	1
					Sipa1l2	2	AABR07006894.1	1
					Slc22a23	2	Peg3	1
					Lima1	2	Nova1	1
					Slc1a3	2	Igsf3	1
					Ptov1	2	Kcnc3	1
					Otud4	2	Arpp21	1
					RGD1304567	2	Tubb3	1
					Efnb2	2	Mob2	1
					Plekhg2	2	Bcl7b	1
					Sidt2	2	Riok2	1
					Ccn4	2	Ppp2r1b	1
					Tlr2	2	Cpsf6	1
					Son	2	Apc	1
					Ccnd2	2	Gabra5	1
					Kif26b	2	Tmem35a	1
					Gin1	2	Aqp4	1
					Abcd1	2	Tmed7	1
					Arhgap5	2	Cul7	1
					Rprd2	2	Ublcp1	1
					Ndufaf3	2	Scd2	1
					Cbarp	2	LOC100911516	1
					Bmpr1a	2	Ythdc1	1
					Pkd2l2	2	Ralyl	1
					Setd2	2	AABR07015729.1	1
					Zzz3	2	Fam111a	1
					Rhog	2	Llgl1	1
					Uggt1	2	Ppp4r3b	1
					Slc39a13	2	Llgl1	1
					Tnc	2	Gpr34	1
					Zfyve9	2	Ppp1r35	1
					Abt1	2	Kcnj13	1
					LOC100909833	2	Naa25	1
					LOC299312	2	Psmd11	1
					Myo10	2	Add1	1
					Ptpn7	2	AABR07032255.1	1
					Nrf1	2	Tnpo3	1
					Trim35	2	Zbed5	1
					Apbb1	2	Slc24a2	1
					Phf2	2	Adgrl3	1
					Dyrk3	2	Ube2g1	1
					Atp11a	2	Mkks	1
					AABR07021400.1	2	Btbd1	1
					Ina	2	Col3a1	1
					Dcaf5	2	Pnma8b	1
					Fbn1	2	Col3a1	1
					Klhl5	2	AABR07038957.2	1
					Nkapd1	2	Carmil2	1
					Ccn1	2	Anp32e	1
					Rab33b	2	Ppm1f	1
					Klc2	2	Lamp5	1
					Prpf4b	2	Gid4	1
					Edem2	2	Gja1	1
					Psmg4	2	Ywhag	1
					Zfp62	2	Aldh5a1	1
					RGD1561161	2	Uxs1	1
					Tecpr2	2	Wnk1	1
					Emilin1	2	Rps29	1
					Rtn4	2	Supt6h	1
					Uhrf1bp1	2	Phyhipl	1
					Sos1	2	Insyn1	1
					Vars	2	Pik3r4	1
					Rgl1	2	Ank2	1
					Phlpp1	2	Abhd17b	1
					AABR07027854.1	2	RGD1305733	1
					Slc1a3	2	Lmtk2	1
					Dner	2	Cnp	1
					Ddx42	2	Cabp7	1
					LOC100361933	2	Stxbp5	1
					Ankrd13c	2	C5ar2	1
					Mobp	2	C1galt1	1
					Cep97	2	Prdm6	1
					Zfhx3	2	LOC100364116	1
					Rab31	2	Vopp1	1
					Stab1	2	Flnc	1
					Zfp512b	2	LOC689986	1
					Serpine1	2	Nova1	1
					Rab30	2	Cltc	1
					H2afx	2	Etaa1	1
					Fat4	2	Dtymk	1
					Npat	2	Rnf145	1
					Cep192	2	Arl6ip1	1
					Zmym3	2	Rbm3	1
					Arhgef3	2	Arf5	1
					Pja2	2	Slc25a5	1
					Car2	2	Ube2h	1
					Setbp1	2	AABR07017145.1	1
					Glg1	2	Pam	1
					Rps4x-ps9	2	Etv3	1
					Btbd3	2	Mtss1	1
					Atp2b1	2	Map2	1
					Has2	2	Arhgef39	1
					Slc1a4	2	Snph	1
					Ermn	2	Lrrc8a	1
					Coro6	2	Pafah2	1
					Tmem45b	2	Lrrc32	1
					Asnsd1	2	Calm2	1
					Adra2b	2	Mat2b	1
					Tmem182	2	Ramp2	1
					Nrn1	2	Lamp5	1
					Prdm15	2	Ddb1	1
					Tpbg	2	Cbx6	1
					Lonrf2	2	Bptf	1
					Tceal5	2	RGD1311595	1
					Paxip1	2	Adipor1	1
					Srcap	2	Chd8	1
					RF00431	2	AABR07018038.2	1
					Rap1gap2	2	Men1	1
					Tnks1bp1	2	Tmem184b	1
					Rbsn	2	Daam1	1
					Armcx4	2	Cyp51	1
					Uqcr10	2	Nefh	1
					Zc3h7a	2	Bpgm	1
					Ash2l	2	AC127920.1	1
					Dhdds	2	Spata2L	1
					Gcdh	2	Mapk9	1
					Tiam1	2	Arfgef2	1
					Mcph1	2	Zfx	1
					RF00092	2	Rnf168	1
					Gxylt1	2	Dmxl2	1
					Ier2	2	Cnot11	1
					Tp53bp1	2	Map4k4	1
					Col4a1	2	Stt3b	1
					Vps35	2	Pgpep1	1
					Dedd2	2	Hip1	1
					Ptgfr	2	Hspd1	1
					Col20a1	2	Ebf1	1
					AABR07067267.1	2	Strn3	1
					Btbd10	2	Cyth3	1
					Snap91	2	Magi2	1
					Nhlrc2	2	Ajm1	1
					N6amt1	2	LOC314140	1
					Peak1	2	Rai14	1
					Gpatch2	2	Retreg3	1
					AABR07064810.1	2	Dlgap1	1
					Selenom	2	Fibin	1
					Vps4b	2	Neurl1	1
					Zfp317	2	Vasp	1
					Tmed2	2	Dnal1	1
					RF00019	2	Gtf2a1	1
					Setd2	2	Tns3	1
					AC136584.1	2	Gopc	1
					Tut7	2	Mboat7l1	1
					Zfp667	2	Fbxo32	1
					Cenpf	2	RF00017	1
					Epdr1	2	Klhl34	1
					Phlda1	2	Akap9	1
					AC134204.1	2	Herc1	1
					Bud13	2	S100b	1
					RGD1560341	2	Sephs1	1
					Gys1	2	Abca7	1
					Zfp335	2	Mga	1
					Plod2	2	Nkiras1	1
					Cfl2	2	Olfml2a	1
					Sdhaf2	2	Faf2	1
					Ppp1r3a	2	Abi1	1
					Elavl1	2	Arl5a	1
					Ahnak	2	Nr1d1	1
					Tnks1bp1	2	Dclk3	1
					Usp10	2	Fgd3	1
					Luzp1	2	Epm2aip1	1
					Nfatc3	2	Nlrc4	1
					Dyrk1a	2	Btbd8	1
					Dusp7	2	Carmil2	1
					Per2	2	Tmcc2	1
					Zfx	2	Pdzd8	1
					Ntmt1	2	Ltbp2	1
					Rnf2	2	Col8a1	1
					AABR07005779.5	2	Zfr	1
					Selenoh	2	Rogdi	1
					Mnt	2	Tob2	1
					Slc16a14	2	Chst3	1
					Fan1	2	LOC100911515	1
					Zc3h13	2	LOC690468	1
					Bdp1	2	Lamc2	1
					Gtf2e1	2	Ppp1r14c	1
					Kirrel1	2	Tmem42	1
					Hmgn5b	2	Usp1	1
					Rbm14	2	Pik3r1	1
					Itpripl1	2	Rgs17	1
					Ppp4r1	2	AABR07024463.1	1
					Prickle2	2	Carmil1	1
					Slc8a1	2	Tbl3	1
					Ltbp2	2	Slc3a2	1
					Copz2	2	Chchd3	1
					Pcdh19	2	Pou3f1	1
					Tacc2	2	Ctif	1
					Exph5	2	Mt-nd5	1
					Dab2	2	Setd5	1
					Peg3	2	Cdc42se2	1
					Stc1	2	Timp2	1
					Gypc	2	Me1	1
					Gfra2	2	Ttc14	1
					Sec16a	2	Trim33	1
					Eid1	2	Sp1	1
					AABR07031756.2	2	AABR07034639.1	1
					Golgb1	2	Slc36a4	1
					Ints2	2	Eif4h	1
					Map1b	2	Rpl36a	1
					Entpd1	2	Mmp23	1
					Tgfbr1	2	Mylk	1
					Ajuba	2	Fn1	1
					Trrap	2	Nlgn3	1
					Tex2	2	Slc6a1	1
					Tacc2	2	Psd	1
					Chst15	2	Pcdh20	1
					Sppl2a	2	Pspc1	1
					Pnisr	2	Mblac2	1
					Rgmb	2	Schip1	1
					Ranbp2	2	Lrig1	1
					Plekha1	2	AC126897.1	1
					Pigu	2	Lysmd3	1
					Myo9b	2	Gdi2	1
					Pcnx1	2	Tenm4	1
					Pbx1	2	Rab14	1
					Parva	2	Flna	1
					Ptprf	2	Slc35c1	1
					Rybp	2	Armc10	1
					Edil3	2	Trak2	1
					Naa50	2	Akap6	1
					Tns1	2	Mapk8ip2	1
					Epn2	2	Vta1	1
					Cdca2	2	Ywhae	1
					Ptpn11	2	Vcl	1
					Spag1	2	Dcaf7	1
					Ptpmt1	2	Heg1	1
					Taok2	2	Fam168b	1
					LOC100911672	2	Angptl7	1
					Gpat3	2	Hspa1b	1
					Thtpa	2	Adgrg6	1
					Nrip3	2	Slc38a4	1
					Nefl	2	Pspc1	1
					Cpt1b	2	Spout1	1
					Rnf26	2	Myc	1
					Larp4b	2	Fam207a	1
					Ywhah	2	Serinc5	1
					Ube2ql1	2	Scn2a	1
					Gli3	2	Cep250	1
					Sfxn3	2	Gpc1	1
					Pym1	2	Stim2	1
					Bcl9l	2	Ugp2	1
					Arfgap2	2	Cfl2	1
					Glul	2	Sparcl1	1
					Fam222b	2	Epb41l1	1
					Actr1b	2	Gtf2a2	1
					Ppm1e	2	Hdgf	1
					Sugp2	2	Myl6	1
					Myo10	2	AABR07008097.1	1
					Idh3a	2	Hbp1	1
					Spns2	2	Spg21	1
					Adat1	2	AABR07000222.1	1
					AABR07035946.1	2	Pms2	1
					Myo18a	2	Cbx4	1
					Relb	2	Syvn1	1
					Gprin3	2	Prkci	1
					Cemip2	2	Thra	1
					LOC103694328	2	Rbm14	1
					Hs6st2	2	Hnrnpl	1
					Brsk1	2	Gpm6a	1
					Agtpbp1	2	Mars	1
					Exoc3	2	Efcab14	1
					Dcaf5	2	Mrc2	1
					Mast2	2	Rab28	1
					Klf11	2	Txndc5	1
					Hsp90b1	2	Colgalt1	1
					Plxdc2	2	Ccnt2	1
					Socs5	2	Slc35e2b	1
					Rbpj	2	B3galt6	1
					Med13l	2	Ncs1	1
					Golga2	2	Grina	1
					Dipk1b	2	Ppm1d	1
					Plxnb2	2	Ilk	1
					Flrt2	2	Lzts2	1
					Ahnak	2	Fam118a	1
					Ttc28	2	Cdk17	1
					Mvb12b	2	Cd164	1
					Pdia4	2	Nefm	1
					Pdcd2	2	Myh11	1
					Ncald	2	Rhobtb2	1
					Clcn6	2	Noc3l	1
					Mgat3	2	Plxnb2	1
					Cic	2	Agpat3	1
					Carhsp1	2	Mrps26	1
					LOC100911361	2	Dctn5	1
					Leng8	2	Dbn1	1
					Znrf2	2	Col1a1	1
					Plec	2	RF00100	1
					Ergic2	2	Cyp1b1	1
					Cdr2l	2	Nsd2	1
					Ccdc86	2	Med15	1
					Cd24	2	Khdc4	1
					Trappc5	2	Dda1	1
					Usp11	2	Crbn	1
					Kpnb1	2	Scd2	1
					Atp8b2	2	Stk38l	1
					Ndfip1	2	Mettl3	1
					Rnf185	2	Peg3	1
					Akap9	2	Msn	1
					Syt11	2	Psmc5	1
					Rictor	2	Tmed7	1
					AABR07054045.1	2	Arhgap5	1
					Dixdc1	2	Cmklr1	1
					Col6a1	2	Slc39a9	1
					RGD1311517	2	Sumf1	1
					Nacc1	2	AC123494.1	1
					Lrrc32	2	Tns3	1
					Adnp	2	Dusp3	1
					Vegfa	2	Arf2	1
					Mta2	2	Hba-a2	1
					Sdk2	2	Dtx4	1
					Ss18	2	Gnptab	1
					Fbln2	2	Stau1	1
					Frmd6	2	Mon1b	1
					Prag1	2	Vamp3	1
					Asap1	2	Cisd3	1
					Arid1b	2	Tagln3	1
					Chst11	2	Arhgef1	1
					Slc46a2	2	Tead3	1
					S1pr3	2	Atxn7l2	1
					Ppp1r15b	2	Gpc1	1
					Mllt3	2	Ptx3	1
					Chsy1	2	Lvrn	1
					Phf3	2	Tmem86a	1
					LOC361346	2	Mxd1	1
					Ppp1r18	2	Sel1l	1
					Hmgcs2	2	Tmem47	1
					Prr27	2	Rps6kb1	1
					Son	2	Necap2	1
					Clca1	2	Sipa1l1	1
					Rfx7	2	Camsap2	1
					Apc	2	AC124205.1	1
					Ptpdc1	2	Abl1	1
					Picalm	2	LOC100361457	1
					Ldb3	2	Cd164	1
					AC127084.5	2	Pum1	1
					Sall2	2	Tspan5	1
					LOC102556337	2	G6pc3	1
					Rnf219	2	H6pd	1
					Zc3h13	2	Trappc11	1
					Zmym3	2	Rab39a	1
					Sacs	2	Nectin2	1
					Aspm	2	Mt-nd2	1
					Vars	2	Nacc1	1
					Map3k7	2	Jpt1	1
					RGD1307554	2	Scoc	1
					Dag1	2	LOC100911516	1
					Zbtb10	2	Emc9	1
					Grin1	2	Ncoa1	1
					Bcorl1	2	Pcdh10	1
					Toe1	2	Rabgef1	1
					Zc3hav1	2	AABR07006333.1	1
					Kmt2e	2	Gli3	1
					Wnk3	2	Fam104a	1
					Ehbp1l1	2	Chrna7	1
					Vegfa	2	Syncrip	1
					Pdlim3	2	Ankrd49	1
					Zbtb21	2	Selenof	1
					Ski	2	Magee1	1
					Pak7	2	AABR07007675.1	1
					Adgrg6	2	Whrn	1
					RGD1310587	2	Atp2b2	1
					Maml2	2	Ak6	1
					Phc3	2	Rpsa	1
					Des	2	Scamp1	1
					Coa4	2	Sall2	1
					Parp10	2	Slc25a15	1
					Pbrm1	2	Efna1	1
					Stat3	2	Arl6ip1	1
					Arhgap21	2	Tollip	1
					Ube2j2	2	RF00003	1
					Xiap	2	Nr2f2	1
					Cdr2	2	Rdh10	1
					Trim2	2	AY172581.24	1
					Zfp503	2	Cdk12	1
					Ikbip	2	Prrc1	1
					Ly6e	2	Vps52	1
					Rab5c	2	Hs1bp3	1
					Sh3bp4	2	Ctnnd1	1
					Card6	2	Rnf181	1
					Sacs	2	Klf16	1
					Rbfox1	2	Sec22b	1
					Nek8	2	AABR07014550.1	1
					Myh7	2	Fkbp4	1
					Tax1bp3	2	Sh3kbp1	1
					Wapl	2	Atg12	1
					Tmem263	2	Srcap	1
					Kcnk2	2	Cdk16	1
					Stk40	2	Afdn	1
					LOC498555	2	Tsc22d1	1
					Mul1	2	Ccdc32	1
					Stard13	2	Tspan2	1
					Heatr5a	2	Atp1b2	1
					Ehd4	2	Slc39a6	1
					Cacna1g	2	NEWGENE_1559832	1
					Scd	2	Rab10	1
					Trps1	2	Cap1	1
					AC125982.1	2	Cmklr1	1
					Arhgef12	2	Tsc22d2	1
					Serhl2	2	Zfhx4	1
					Purg	2	Ptpn21	1
[truncated: 1,046,268+ more rows]
