# Supplementary material for: Quercetin‐Loaded Bioglass Injectable Hydrogel Promotes m6A Alteration of Per1 to Alleviate Oxidative Stress for Periodontal Bone Defects
Source: Adv Sci (Weinh). 2024 May 15;11(29):2403412. doi: 10.1002/advs.202403412 (PMC11304245; doi:10.1002/advs.202403412)
Supplement: Supplementary file 4 — Supporting Information [file ADVS-11-2403412-s002.xlsx]

## Sheet: Sheet2
Description	pvalue	Count	geneID
mitochondrial gene expression	0.000882754	8	Mrpl16	Gatb	Ptcd3	Tefm	Mrpl52	Qrsl1	RGD1563482	Gatc
T-helper cell differentiation	0.00483734	6	Rc3h2	Otud5	Atp7a	Il18r1	Hlx	Jak3
autophagy of mitochondrion	0.00526924	8	Zbtb17	Tspo	Capn10	Htt	Gabarap	Atg14	Zdhhc8	Usp30
cell activation involved in immune response	0.00717521	15	Fes	Swap70	Xrcc4	Rc3h2	Rps6	Otud5	Atp7a	Dock11	Prkce	Plcl2	Il18r1	Hspd1	Nsd2	Hlx	Jak3
regulation of cytoskeleton organization	0.00756524	25	Eml2	Akap13	Fes	Swap70	Hras	Map9	Gsn	Spef1	Was	Plxna3	Prkce	Scin	Dapk3	Sh3bp1	Nck2	Clasp1	Rgs2	Spag5	Cep131	Stmn4	Rgcc	Bst2	Spice1	Chmp1a	Nrp1
stress-activated MAPK cascade	0.00772979	15	Hras	Pdcd4	Hmgcr	Tnik	Traf2	Mapk8ip1	Hipk3	Bmp2	Irak1	Mapk8ip2	Mapkapk2	Per1	Tnfrsf19	Zmynd11	Tiam1
positive regulation of cytoskeleton organization	0.0161141	13	Fes	Swap70	Hras	Gsn	Was	Plxna3	Prkce	Scin	Nck2	Rgs2	Spag5	Rgcc	Nrp1
ossification involved in bone maturation	0.0172364	3	Bmp2	Rflnb	Sema4d
cellular response to hypoxia	0.0302636	10	Itpr2	Angpt4	Atp7a	Irak1	Prkce	Slc8a3	Sdhd	Rgcc	S100b	Foxo3
positive regulation of cell cycle arrest	0.0322381	4	Uhrf2	Zbtb17	Brca1	Rgcc
response to oxidative stress	0.0397383	23	Pde8a	Coq7	Kat5	Ercc8	Car3	Ezh2	Ogg1	Traf2	Prr5l	Klf4	Alad	Gpx7	Sfpq	Atp7a	Rrm2b	Hspd1	Pdk2	Klf2	Brf2	Adnp2	Hp	Aif1	Foxo3
I-kappaB kinase/NF-kappaB signaling	0.0481916	13	Akap13	Irak2	Traf2	Mavs	Irak1	Prkce	Il18r1	Per1	LOC102553386	Tnfrsf19	Zmynd11	Bst2	S100b
ERK1 and ERK2 cascade	0.0499806	15	Pde8a	Hras	Vegfb	Hmgcr	Iqgap3	Npnt	Bmp2	Klf4	Camk2n1	Nrxn1	Cryba1	Ndrg2	Wnk2	Tiam1	Nrp1
regulation of G2/M transition of mitotic cell cycle	0.0308175	6	Mta3	Hspa2	Foxn3	Topbp1	Pbx1	Brca1
regulation of cartilage development	0.0433715	5	Lnpk	Bmp2	Six2	Rflnb	Maf
transcription from RNA polymerase III promoter	0.0439462	4	Zc3h8	Polr2e	Snapc5	Brf2
centrosome cycle	0.024751	8	Fes	Map9	Tubgcp6	Chd3	Brca1	Cep131	Spice1	Chmp1a
